# Supplementary material for: Actin-Cytoskeleton Drives Caveolae Signaling to Mitochondria during Postconditioning
Source: Cells. 2023 Feb 2;12(3):492. doi: 10.3390/cells12030492 (PMC9914812; doi:10.3390/cells12030492)
Supplement: Supplementary file 1 [file cells-12-00492-s001.zip]

Archive with 1 entries (1 files):
- cells-2095196-supplementary.pdf
